# Supplementary material for: Exploring the role of the CapG gene in hypoxia adaptation in Tibetan pigs
Source: Front Genet. 2024 Apr 12;15:1339683. doi: 10.3389/fgene.2024.1339683 (PMC11045884; doi:10.3389/fgene.2024.1339683)
Supplement: Supplementary file 1 [file DataSheet3.ZIP]

Archive with 7 entries (5 files):
- 3.CapG_Gene quantification results/
- 3.CapG_Gene quantification results/Data/
- 3.CapG_Gene quantification results/Data/Capg-Heart.lc96p
- 3.CapG_Gene quantification results/Data/Capg-Liver.lc96p
- 3.CapG_Gene quantification results/Data/capg-Lung.lc96p
- 3.CapG_Gene quantification results/Data/Capg-Spleen.lc96p
- 3.CapG_Gene quantification results/Fig2.pzfx
