# Supplementary material for: Exploring the role of the CapG gene in hypoxia adaptation in Tibetan pigs
Source: Front Genet. 2024 Apr 12;15:1339683. doi: 10.3389/fgene.2024.1339683 (PMC11045884; doi:10.3389/fgene.2024.1339683)
Supplement: Supplementary file 2 [file DataSheet4.ZIP]

Archive with 7 entries (4 files):
- 4.Protein_data/
- 4.Protein_data/Figure3/
- 4.Protein_data/Figure3/Protein expression.pzfx
- 4.Protein_data/Figure3/Protein grey scale value/
- 4.Protein_data/Figure3/Protein grey scale value/Protein grey scale value.xlsx
- 4.Protein_data/Figure3/Reference protein.jpg
- 4.Protein_data/Figure3/Target protein.jpg
