# Supplementary material for: Exploring the role of the CapG gene in hypoxia adaptation in Tibetan pigs
Source: Front Genet. 2024 Apr 12;15:1339683. doi: 10.3389/fgene.2024.1339683 (PMC11045884; doi:10.3389/fgene.2024.1339683)
Supplement: Supplementary file 2 [file DataSheet4.ZIP › 4.Protein_data/Figure3/Protein grey scale value/Protein grey scale value.xlsx]

## Sheet: CapG_Protein grey value
YY
	Target gene	Reference gene	Target gene/Reference gene	Average value	Standard deviation	Standard error
Heart1	38256	472633	0.0809423	0.0955967	0.0240549	0.0138881
Heart2	42749	518237	0.0824893
Heart3	50833	412075	0.123359
Liver1	244291	362207	0.674451	0.460606	0.189018	1.01389
Liver2	146362	463372	0.315863
Liver3	174881	446692	0.391502
Spleen1	268887	439846	0.611321	0.4405	0.171322	2.01389
Spleen2	140034	521189	0.268682
Spleen3	175951	398532	0.441498
Lung1	184667	355562	0.519367	0.615753	0.0918706	3.01389
Lung2	277812	395564	0.702319
Lung3	211245	337682	0.625574
TP
	Target gene	Reference gene	Target gene/Reference gene	Average value	Standard deviation	Standard error
Heart1	22354	434487	0.0514492	0.061303	0.0305013	0.0176099
Heart2	19688	532876	0.0369467
Heart3	29412	307937	0.095513
Liver1	153291	419661	0.365273	0.290884	0.144302	1.01761
Liver2	83884	673404	0.124567
Liver3	102080	266658	0.382812
Spleen1	98576	400312	0.246248	0.172242	0.068199	2.01761
Spleen2	56497	504767	0.111927
Spleen3	68636	432892	0.158552
Lung1	162157	427775	0.379071	0.285057	0.13185	3.01761
Lung2	85355	635360	0.134341
Lung3	105096	307515	0.341759
