# Supplementary material for: Exploring the role of the CapG gene in hypoxia adaptation in Tibetan pigs
Source: Front Genet. 2024 Apr 12;15:1339683. doi: 10.3389/fgene.2024.1339683 (PMC11045884; doi:10.3389/fgene.2024.1339683)
Supplement: Supplementary file 3 [file DataSheet1.ZIP]

Archive with 2 entries (1 files):
- 1.Blood physiological index data/
- 1.Blood physiological index data/Blood physiological index data.xlsx
