# Supplementary material for: Exploring the role of the CapG gene in hypoxia adaptation in Tibetan pigs
Source: Front Genet. 2024 Apr 12;15:1339683. doi: 10.3389/fgene.2024.1339683 (PMC11045884; doi:10.3389/fgene.2024.1339683)
Supplement: Supplementary file 3 [file DataSheet1.ZIP › 1.Blood physiological index data/Blood physiological index data.xlsx]

## Sheet: Sheet1
Index	WBC (×10^9/L)	RBC (×10^12/L)	HGB (g/L)	HCT (%)	MCV (fL)	MCH (pg)	MCHC (g/L)	RDW (%)	PLT (×10^9/L)	MPV (fL)	PDW (fL)	PCT (%)
TP1	17.3	9.39	167	49.6	67.2	22.5	362	13	292	8.6	18.3	0.1
TP2	18.5	8.68	153	47.1	65.6	21.3	348	13.8	263	9.3	18	0.165
TP3	14.3	9.18	155	46.3	64.6	21.5	334	14.5	198	8.6	17.5	0.247
TP4	37.8	8.1	194	58.5	72.3	23.9	331	14.3	344	7.9	18.2	0.271
TP5	29.9	9.29	210	62.6	67.4	22.6	335	14	165	8.6	8.2	0.141
TP6	41.9	7.62	163	49.2	64.6	21.3	331	15.8	214	7.5	18.1	0.16
TP7	32.8	9.21	186	56	60.9	20.1	332	14.6	314	8.1	17.8	0.254
TP8	38.8	7.78	208	60.1	77.3	26.7	346	12.6	278	7.5	18.7	0.208
TP9	43.8	8.38	205	57.2	68.3	24.4	358	12.6	251	8	19.3	0.2
TP10	36.1	8.1	188	52.4	64.7	23.2	358	13.2	300	8.2	19.4	0.246
TP11	38.6	9.01	208	59	65.5	23	352	12.2	315	8	18.6	0.252
TP12	35	7.98	188	53.3	66.9	23.5	352	13.1	369	8	18.5	0.295
TP13	35.2	8.72	198	55.8	64.1	22.7	354	12.9	334	7.3	19.1	0.243
TP14	43.1	8.35	198	54.6	65.4	23.7	362	13	200	6.8	19.1	0.136
TP15	38.2	9.05	203	56.6	62.6	22.4	358	13.3	257	7.7	19.1	0.197
TP16	40.6	8.93	209	58.4	65.4	23.4	357	13.2	293	7.6	19.1	0.222
TP17	24.5	8.54	208	59	69.2	24.3	352	12.7	201	7.7	19	0.154
TP18	30.7	7.88	194	55	69.9	24.6	352	12.9	333	7.2	18.2	0.239
TP19	30.8	8.38	199	56.3	67.2	23.7	353	12.3	235	7.5	19.5	0.176
TP20	23.1	9.25	196	50.7	65.7	21.1	355	14.8	326	8.6	17.1	0.367
TP21	32.4	8.34	196	54.8	65.8	23.5	357	12.2	374	8	18.9	0.299
TP22	43.7	7.91	202	57.5	72.7	25.5	351	13.1	164	6.2	19.8	0.101
TP23	37	8.56	210	57.5	67.2	24.5	365	13.5	207	7.1	19.5	0.146
TP24	26.3	7.68	198	55.5	72.3	25.7	356	12.8	366	7.4	19.2	0.27
TP25	34.3	8.45	199	56.6	67.1	23.5	351	13.5	227	7.9	19.4	0.179
YY1	28.9	6.52	142	44.2	67.8	21.7	321	15.6	109	8.9	18.2	0.097
YY2	45	7.5	153	45.6	60.8	20.4	335	14.9	298	7.3	18.3	0.217
YY3	38.5	4.4	88	26.8	61	20	328	14.7	146	8.4	19.1	0.122
YY4	18.6	7	162	49.1	70.2	23.1	329	14	121	10.9	18.3	0.131
YY5	36.4	7.46	145	44.8	60.1	19.4	323	15.5	148	7.4	17.8	0.109
YY6	33.9	6.68	126	39.2	58.7	18.8	321	15.8	415	9.4	16.8	0.39
YY7	34.3	7.37	123	37	50.3	16.6	332	16.7	348	7.1	16.6	0.247
YY8	23.6	7.25	145	43.7	60.3	20	331	15.8	352	7.3	16.6	0.256
YY9	22.3	7.1	149	45.4	64	20.9	328	16.4	222	9.1	17.5	0.202
YY10	20.8	6.86	134	40.8	59.5	19.5	328	16.1	253	9.6	16.7	0.242
YY11	22.9	6.91	125	37.3	54	18	335	16	177	8.1	17.1	0.143
YY12	17.9	6.64	136	41.4	62.4	20.4	328	16.1	187	10.5	17.3	0.196
YY13	30.5	6.19	126	37.2	60.1	20.3	338	16.4	225	8	17.7	0.18
YY14	17.4	6.06	147	42.5	70.2	24.2	354	13.2	138	6.7	19.9	0.092
YY15	35.9	7.2	180	50.9	70.8	25	353	13.5	296	7	18.9	0.207
YY16	24.8	6.92	181	52.1	75.3	26.1	347	13	228	8.1	19.7	0.184
YY17	23.9	7.78	188	53.6	68.9	24.1	350	12.9	298	7.8	18.6	0.232
YY18	34.9	7.5	191	54.5	72.7	25.4	350	12.8	254	6.9	19.7	0.175
YY19	30.3	7.38	185	53.9	73.1	25	343	13.6	189	7.5	19.4	0.141
YY20	24.7	7.03	160	43.3	61.6	22.7	369	13.3	208	7.5	19.1	0.156
YY21	37	6.76	162	43.7	64.7	23.9	370	14	459	8.4	18.5	0.385
YY22	19.9	6.58	156	43.3	65.9	23.7	360	15.9	89	5.8	19.5	0.051
YY23	15	7.16	163	46.2	64.6	22.7	352	16.7	371	7.8	19	0.289
YY24	37.1	6.55	171	48	73.3	26.1	356	13.6	257	8.1	19.1	0.208
YY25	35.7	6.79	157	43.5	64.2	23.1	360	13.2	271	8.2	19	0.222
