# Supplementary material for: Exploring the role of the CapG gene in hypoxia adaptation in Tibetan pigs
Source: Front Genet. 2024 Apr 12;15:1339683. doi: 10.3389/fgene.2024.1339683 (PMC11045884; doi:10.3389/fgene.2024.1339683)
Supplement: Supplementary file 4 [file DataSheet6.ZIP]

Archive with 19 entries (15 files):
- TP_IHC_Original image/
- TP_IHC_Original image/T1/
- TP_IHC_Original image/T1/图像_01.jpg
- TP_IHC_Original image/T1/图像_02.jpg
- TP_IHC_Original image/T1/图像_03.jpg
- TP_IHC_Original image/T1/图像_04.jpg
- TP_IHC_Original image/T1/图像_05.jpg
- TP_IHC_Original image/T2/
- TP_IHC_Original image/T2/图像_01.jpg
- TP_IHC_Original image/T2/图像_02.jpg
- TP_IHC_Original image/T2/图像_03.jpg
- TP_IHC_Original image/T2/图像_04.jpg
- TP_IHC_Original image/T2/图像_05.jpg
- TP_IHC_Original image/T3/
- TP_IHC_Original image/T3/图像_01.jpg
- TP_IHC_Original image/T3/图像_02.jpg
- TP_IHC_Original image/T3/图像_03.jpg
- TP_IHC_Original image/T3/图像_04.jpg
- TP_IHC_Original image/T3/图像_05.jpg
