# Supplementary material for: Exploring the role of the CapG gene in hypoxia adaptation in Tibetan pigs
Source: Front Genet. 2024 Apr 12;15:1339683. doi: 10.3389/fgene.2024.1339683 (PMC11045884; doi:10.3389/fgene.2024.1339683)
Supplement: Supplementary file 5 [file DataSheet2.ZIP]

Archive with 170 entries (167 files):
- 2.SNP_data/
- 2.SNP_data/1-SNP/
- 2.SNP_data/1-SNP/0002_31522102402067_(T-C-2)_[C-F-R].ab1
- 2.SNP_data/1-SNP/0002_31522102402067_(T-C-2)_[C-F-R].seq
- 2.SNP_data/1-SNP/0003_31522102402068_(T-C-3)_[C-F-R].ab1
- 2.SNP_data/1-SNP/0003_31522102402068_(T-C-3)_[C-F-R].seq
- 2.SNP_data/1-SNP/0005_31522102402070_(T-C-5)_[C-F-R].ab1
- 2.SNP_data/1-SNP/0005_31522102402070_(T-C-5)_[C-F-R].seq
- 2.SNP_data/1-SNP/0007_31522102402072_(T-C-7)_[C-F-R].ab1
- 2.SNP_data/1-SNP/0007_31522102402072_(T-C-7)_[C-F-R].seq
- 2.SNP_data/1-SNP/0008_31522102402073_(T-C-8)_[C-F-R].ab1
- 2.SNP_data/1-SNP/0008_31522102402073_(T-C-8)_[C-F-R].seq
- 2.SNP_data/1-SNP/0009_31522102402074_(T-C-9)_[C-F-R].ab1
- 2.SNP_data/1-SNP/0009_31522102402074_(T-C-9)_[C-F-R].seq
- 2.SNP_data/1-SNP/0010_31522102402075_(T-C-10)_[C-F-R].ab1
- 2.SNP_data/1-SNP/0010_31522102402075_(T-C-10)_[C-F-R].seq
- 2.SNP_data/1-SNP/0011_31522102402076_(T-C-11)_[C-F-R].ab1
- 2.SNP_data/1-SNP/0011_31522102402076_(T-C-11)_[C-F-R].seq
- 2.SNP_data/1-SNP/0012_31522102402077_(T-C-12)_[C-F-R].ab1
- 2.SNP_data/1-SNP/0012_31522102402077_(T-C-12)_[C-F-R].seq
- 2.SNP_data/1-SNP/0013_31522102402078_(T-C-13)_[C-F-R].ab1
- 2.SNP_data/1-SNP/0013_31522102402078_(T-C-13)_[C-F-R].seq
- 2.SNP_data/1-SNP/0014_31522102402079_(T-C-14)_[C-F-R].ab1
- 2.SNP_data/1-SNP/0014_31522102402079_(T-C-14)_[C-F-R].seq
- 2.SNP_data/1-SNP/0015_31522102402080_(T-C-15)_[C-F-R].ab1
- 2.SNP_data/1-SNP/0015_31522102402080_(T-C-15)_[C-F-R].seq
- 2.SNP_data/1-SNP/0016_31522102402081_(T-C-16)_[C-F-R].ab1
- 2.SNP_data/1-SNP/0016_31522102402081_(T-C-16)_[C-F-R].seq
- 2.SNP_data/1-SNP/0017_31522102402082_(T-C-17)_[C-F-R].ab1
- 2.SNP_data/1-SNP/0017_31522102402082_(T-C-17)_[C-F-R].seq
- 2.SNP_data/1-SNP/0018_31522102402083_(T-C-18)_[C-F-R].ab1
- 2.SNP_data/1-SNP/0018_31522102402083_(T-C-18)_[C-F-R].seq
- 2.SNP_data/1-SNP/0019_31522102402084_(T-C-19)_[C-F-R].ab1
- 2.SNP_data/1-SNP/0019_31522102402084_(T-C-19)_[C-F-R].seq
- 2.SNP_data/1-SNP/0020_31522102402085_(T-C-20)_[C-F-R].ab1
- 2.SNP_data/1-SNP/0020_31522102402085_(T-C-20)_[C-F-R].seq
- 2.SNP_data/1-SNP/0021_31522102402086_(T-C-21)_[C-F-R].ab1
- 2.SNP_data/1-SNP/0021_31522102402086_(T-C-21)_[C-F-R].seq
- 2.SNP_data/1-SNP/0022_31522102402087_(T-C-22)_[C-F-R].ab1
- 2.SNP_data/1-SNP/0022_31522102402087_(T-C-22)_[C-F-R].seq
- 2.SNP_data/1-SNP/0023_31522102402088_(Y-C-1)_[C-F-R].ab1
- 2.SNP_data/1-SNP/0023_31522102402088_(Y-C-1)_[C-F-R].seq
- 2.SNP_data/1-SNP/0024_31522102402089_(Y-C-2)_[C-F-R].ab1
- 2.SNP_data/1-SNP/0024_31522102402089_(Y-C-2)_[C-F-R].seq
- 2.SNP_data/1-SNP/0025_31522102402090_(Y-C-3)_[C-F-R].ab1
- 2.SNP_data/1-SNP/0025_31522102402090_(Y-C-3)_[C-F-R].seq
- 2.SNP_data/1-SNP/0026_31522102402091_(Y-C-4)_[C-F-R].ab1
- 2.SNP_data/1-SNP/0026_31522102402091_(Y-C-4)_[C-F-R].seq
- 2.SNP_data/1-SNP/0027_31522102402092_(Y-C-5)_[C-F-R].ab1
- 2.SNP_data/1-SNP/0027_31522102402092_(Y-C-5)_[C-F-R].seq
- 2.SNP_data/1-SNP/0028_31522102402093_(Y-C-6)_[C-F-R].ab1
- 2.SNP_data/1-SNP/0028_31522102402093_(Y-C-6)_[C-F-R].seq
- 2.SNP_data/1-SNP/0029_31522102402094_(Y-C-7)_[C-F-R].ab1
- 2.SNP_data/1-SNP/0029_31522102402094_(Y-C-7)_[C-F-R].seq
- 2.SNP_data/1-SNP/0030_31522102402095_(Y-C-8)_[C-F-R].ab1
- 2.SNP_data/1-SNP/0030_31522102402095_(Y-C-8)_[C-F-R].seq
- 2.SNP_data/1-SNP/0031_31522102402096_(Y-C-9)_[C-F-R].ab1
- 2.SNP_data/1-SNP/0031_31522102402096_(Y-C-9)_[C-F-R].seq
- 2.SNP_data/1-SNP/0032_31522102402097_(Y-C-10)_[C-F-R].ab1
- 2.SNP_data/1-SNP/0032_31522102402097_(Y-C-10)_[C-F-R].seq
- 2.SNP_data/1-SNP/0033_31522102402098_(Y-C-11)_[C-F-R].ab1
- 2.SNP_data/1-SNP/0033_31522102402098_(Y-C-11)_[C-F-R].seq
- 2.SNP_data/1-SNP/0034_31522102402099_(Y-C-12)_[C-F-R].ab1
- 2.SNP_data/1-SNP/0034_31522102402099_(Y-C-12)_[C-F-R].seq
- 2.SNP_data/1-SNP/0035_31522102402100_(Y-C-13)_[C-F-R].ab1
- 2.SNP_data/1-SNP/0035_31522102402100_(Y-C-13)_[C-F-R].seq
- 2.SNP_data/1-SNP/0036_31522102402101_(Y-C-14)_[C-F-R].ab1
- 2.SNP_data/1-SNP/0036_31522102402101_(Y-C-14)_[C-F-R].seq
- 2.SNP_data/1-SNP/0037_31522102402102_(Y-C-15)_[C-F-R].ab1
- 2.SNP_data/1-SNP/0037_31522102402102_(Y-C-15)_[C-F-R].seq
- 2.SNP_data/1-SNP/0038_31522102402103_(Y-C-16)_[C-F-R].ab1
- 2.SNP_data/1-SNP/0038_31522102402103_(Y-C-16)_[C-F-R].seq
- 2.SNP_data/1-SNP/0039_31522102402104_(Y-C-17)_[C-F-R].ab1
- 2.SNP_data/1-SNP/0039_31522102402104_(Y-C-17)_[C-F-R].seq
- 2.SNP_data/1-SNP/0040_31522102402105_(Y-C-18)_[C-F-R].ab1
- 2.SNP_data/1-SNP/0040_31522102402105_(Y-C-18)_[C-F-R].seq
- 2.SNP_data/1-SNP/0041_31522102402106_(Y-C-19)_[C-F-R].ab1
- 2.SNP_data/1-SNP/0041_31522102402106_(Y-C-19)_[C-F-R].seq
- 2.SNP_data/1-SNP/0042_31522102402107_(Y-C-20)_[C-F-R].ab1
- 2.SNP_data/1-SNP/0042_31522102402107_(Y-C-20)_[C-F-R].seq
- 2.SNP_data/1-SNP/0043_31522102402108_(Y-C-21)_[C-F-R].ab1
- 2.SNP_data/1-SNP/0043_31522102402108_(Y-C-21)_[C-F-R].seq
- 2.SNP_data/1-SNP/0044_31522102402109_(Y-C-22)_[C-F-R].ab1
- 2.SNP_data/1-SNP/0044_31522102402109_(Y-C-22)_[C-F-R].seq
- 2.SNP_data/1-SNP/0045_31522102402110_(Y-C-23)_[C-F-R].ab1
- 2.SNP_data/1-SNP/0045_31522102402110_(Y-C-23)_[C-F-R].seq
- 2.SNP_data/1-SNP/0046_31522102402111_(Y-C-24)_[C-F-R].ab1
- 2.SNP_data/1-SNP/0046_31522102402111_(Y-C-24)_[C-F-R].seq
- 2.SNP_data/1-SNP/0047_31522102402112_(Y-C-25)_[C-F-R].ab1
- 2.SNP_data/1-SNP/0047_31522102402112_(Y-C-25)_[C-F-R].seq
- 2.SNP_data/1-SNP/0049_31522102402114_(Y-C-27)_[C-F-R].ab1
- 2.SNP_data/1-SNP/0049_31522102402114_(Y-C-27)_[C-F-R].seq
- 2.SNP_data/2-SNP/
- 2.SNP_data/2-SNP/0001_31522060600142_(T-C-1)_[C-F-R].ab1
- 2.SNP_data/2-SNP/0001_31522060600142_(T-C-1)_[C-F-R].seq
- 2.SNP_data/2-SNP/0004_31522060600145_(T-C-4)_[C-F-R].ab1
- 2.SNP_data/2-SNP/0004_31522060600145_(T-C-4)_[C-F-R].seq
- 2.SNP_data/2-SNP/0005_31522060600146_(T-C-5)_[C-F-R].ab1
- 2.SNP_data/2-SNP/0005_31522060600146_(T-C-5)_[C-F-R].seq
- 2.SNP_data/2-SNP/0006_31522060600147_(T-C-6)_[C-F-R].ab1
- 2.SNP_data/2-SNP/0006_31522060600147_(T-C-6)_[C-F-R].seq
- 2.SNP_data/2-SNP/0007_31522060600148_(T-C-7)_[C-F-R].ab1
- 2.SNP_data/2-SNP/0007_31522060600148_(T-C-7)_[C-F-R].seq
- 2.SNP_data/2-SNP/0008_31522060600149_(T-C-8)_[C-F-R].ab1
- 2.SNP_data/2-SNP/0008_31522060600149_(T-C-8)_[C-F-R].seq
- 2.SNP_data/2-SNP/0009_31522060600150_(T-C-9)_[C-F-R].ab1
- 2.SNP_data/2-SNP/0009_31522060600150_(T-C-9)_[C-F-R].seq
- 2.SNP_data/2-SNP/0010_31522060600151_(T-C-10)_[C-F-R].ab1
- 2.SNP_data/2-SNP/0010_31522060600151_(T-C-10)_[C-F-R].seq
- 2.SNP_data/2-SNP/0011_31522060600152_(T-C-11)_[C-F-R].ab1
- 2.SNP_data/2-SNP/0011_31522060600152_(T-C-11)_[C-F-R].seq
- 2.SNP_data/2-SNP/0012_31522060600153_(T-C-12)_[C-F-R].ab1
- 2.SNP_data/2-SNP/0012_31522060600153_(T-C-12)_[C-F-R].seq
- 2.SNP_data/2-SNP/0013_31522060600154_(T-C-13)_[C-F-R].ab1
- 2.SNP_data/2-SNP/0013_31522060600154_(T-C-13)_[C-F-R].seq
- 2.SNP_data/2-SNP/0014_31522060600155_(T-C-14)_[C-F-R].ab1
- 2.SNP_data/2-SNP/0014_31522060600155_(T-C-14)_[C-F-R].seq
- 2.SNP_data/2-SNP/0015_31522060600156_(T-C-15)_[C-F-R].ab1
- 2.SNP_data/2-SNP/0015_31522060600156_(T-C-15)_[C-F-R].seq
- 2.SNP_data/2-SNP/0016_31522060600157_(T-C-16)_[C-F-R].ab1
- 2.SNP_data/2-SNP/0016_31522060600157_(T-C-16)_[C-F-R].seq
- 2.SNP_data/2-SNP/0017_31522060600158_(T-C-17)_[C-F-R].ab1
- 2.SNP_data/2-SNP/0017_31522060600158_(T-C-17)_[C-F-R].seq
- 2.SNP_data/2-SNP/0018_31522060600159_(T-C-18)_[C-F-R].ab1
- 2.SNP_data/2-SNP/0018_31522060600159_(T-C-18)_[C-F-R].seq
- 2.SNP_data/2-SNP/0019_31522060600160_(T-C-19)_[C-F-R].ab1
- 2.SNP_data/2-SNP/0019_31522060600160_(T-C-19)_[C-F-R].seq
- 2.SNP_data/2-SNP/0020_31522060600161_(T-C-20)_[C-F-R].ab1
- 2.SNP_data/2-SNP/0020_31522060600161_(T-C-20)_[C-F-R].seq
- 2.SNP_data/2-SNP/0021_31522060600162_(Y-C-1)_[C-F-R].ab1
- 2.SNP_data/2-SNP/0021_31522060600162_(Y-C-1)_[C-F-R].seq
- 2.SNP_data/2-SNP/0022_31522060600163_(Y-C-2)_[C-F-R].ab1
- 2.SNP_data/2-SNP/0022_31522060600163_(Y-C-2)_[C-F-R].seq
- 2.SNP_data/2-SNP/0023_31522060600164_(Y-C-3)_[C-F-R].ab1
- 2.SNP_data/2-SNP/0023_31522060600164_(Y-C-3)_[C-F-R].seq
- 2.SNP_data/2-SNP/0024_31522060600165_(Y-C-4)_[C-F-R].ab1
- 2.SNP_data/2-SNP/0024_31522060600165_(Y-C-4)_[C-F-R].seq
- 2.SNP_data/2-SNP/0025_31522060600166_(Y-C-5)_[C-F-R].ab1
- 2.SNP_data/2-SNP/0025_31522060600166_(Y-C-5)_[C-F-R].seq
- 2.SNP_data/2-SNP/0026_31522060600167_(Y-C-6)_[C-F-R].ab1
- 2.SNP_data/2-SNP/0026_31522060600167_(Y-C-6)_[C-F-R].seq
- 2.SNP_data/2-SNP/0027_31522060600168_(Y-C-7)_[C-F-R].ab1
- 2.SNP_data/2-SNP/0027_31522060600168_(Y-C-7)_[C-F-R].seq
- 2.SNP_data/2-SNP/0028_31522060600169_(Y-C-8)_[C-F-R].ab1
- 2.SNP_data/2-SNP/0028_31522060600169_(Y-C-8)_[C-F-R].seq
- 2.SNP_data/2-SNP/0029_31522060600170_(Y-C-9)_[C-F-R].ab1
- 2.SNP_data/2-SNP/0029_31522060600170_(Y-C-9)_[C-F-R].seq
- 2.SNP_data/2-SNP/0030_31522060600171_(Y-C-10)_[C-F-R].ab1
- 2.SNP_data/2-SNP/0030_31522060600171_(Y-C-10)_[C-F-R].seq
- 2.SNP_data/2-SNP/0031_31522060600172_(Y-C-11)_[C-F-R].ab1
- 2.SNP_data/2-SNP/0031_31522060600172_(Y-C-11)_[C-F-R].seq
- 2.SNP_data/2-SNP/0032_31522060600173_(Y-C-12)_[C-F-R].ab1
- 2.SNP_data/2-SNP/0032_31522060600173_(Y-C-12)_[C-F-R].seq
- 2.SNP_data/2-SNP/0033_31522060600174_(Y-C-13)_[C-F-R].ab1
- 2.SNP_data/2-SNP/0033_31522060600174_(Y-C-13)_[C-F-R].seq
- 2.SNP_data/2-SNP/0034_31522060600175_(Y-C-14)_[C-F-R].ab1
- 2.SNP_data/2-SNP/0034_31522060600175_(Y-C-14)_[C-F-R].seq
- 2.SNP_data/2-SNP/0035_31522060600176_(Y-C-15)_[C-F-R].ab1
- 2.SNP_data/2-SNP/0035_31522060600176_(Y-C-15)_[C-F-R].seq
- 2.SNP_data/2-SNP/0036_31522060600177_(Y-C-16)_[C-F-R].ab1
- 2.SNP_data/2-SNP/0036_31522060600177_(Y-C-16)_[C-F-R].seq
- 2.SNP_data/2-SNP/0037_31522060600178_(Y-C-17)_[C-F-R].ab1
- 2.SNP_data/2-SNP/0037_31522060600178_(Y-C-17)_[C-F-R].seq
- 2.SNP_data/2-SNP/0038_31522060600179_(Y-C-18)_[C-F-R].ab1
- 2.SNP_data/2-SNP/0038_31522060600179_(Y-C-18)_[C-F-R].seq
- 2.SNP_data/2-SNP/0039_31522060600180_(Y-C-19)_[C-F-R].ab1
- 2.SNP_data/2-SNP/0039_31522060600180_(Y-C-19)_[C-F-R].seq
- 2.SNP_data/2-SNP/0040_31522060600181_(Y-C-20)_[C-F-R].ab1
- 2.SNP_data/2-SNP/0040_31522060600181_(Y-C-20)_[C-F-R].seq
- 2.SNP_data/Sus scrofa_CapG 5' flanking area.txt
