# Supplementary material for: Exploring the role of the CapG gene in hypoxia adaptation in Tibetan pigs
Source: Front Genet. 2024 Apr 12;15:1339683. doi: 10.3389/fgene.2024.1339683 (PMC11045884; doi:10.3389/fgene.2024.1339683)
Supplement: Supplementary file 5 [file DataSheet2.ZIP › 2.SNP_data/1-SNP/0034_31522102402099_(Y-C-12)_[C-F-R].seq]

GGGGGATGCTCATGTGCTATACTATGGGACCTTGTTGTTTGTCCATTATAAATGGAATAGCTTGCATCTACTGACCCCAAACTCCTTGTCCACCCATGCCCTCCTCCCTCACCTCGGCACCCACAAGTCTGTTCTCTATGTCTGTGGGTCTGTTTCTGTTTTGTAGATAGGTTCATTTGTGCAATATTTTATTTATTTTATTTTTAAATTTATTTTATTTTTAAATATTTATTTATTTATTTATTACTTTTTAGGGTTGCAGCTGTGGCATATGGAAGTTCCCAGGCTAGGGGTTGAATCGGAGCTTCAGCTGCCAGCCTACGCCACAGCCACAGCCAAGCAGGATCTGAGCCACATCTCCGACCTGCCCCACAGCTCACAGCAATGCCAGATCCTTAACCCACTGAGCAAGGCCAGGGATTGAACCCACATCCTCCTGGATACTAGTCGGGTTCATATCCCACTGAGCCATAATGAGAACTCCTTGTTTTAAGTTTAAAAAGAAAGTACTTAGAAGGACCTCCCCAAACCAATGCGAAGGCCAGTTGTCATGACATTTGTAGTAACAACAGCTTCTTCTGTCTTTCCAGATCTGGAAACAGCATGTACACATCCATCCCCCAGAGGTAGGCTGTGCCCCCCCATCCCCTTTCACTCCTCCCCCTCTTCACTTCCAAGGGCTCCCCCTCCTCACCCGGCACTGCAGTCCCCAGGCCTGCCCAGGTCTCTGTGTGGGGGTACAAATAA
