# Supplementary material for: Exploring the role of the CapG gene in hypoxia adaptation in Tibetan pigs
Source: Front Genet. 2024 Apr 12;15:1339683. doi: 10.3389/fgene.2024.1339683 (PMC11045884; doi:10.3389/fgene.2024.1339683)
Supplement: Supplementary file 5 [file DataSheet2.ZIP › 2.SNP_data/2-SNP/0004_31522060600145_(T-C-4)_[C-F-R].seq]

AGGGGAAGTTCCTGTGCTATACTATGGGACCTTGTTGTTTGTCCATTATAAATGGAATAGCTTGCATCTACTGACCCCAA
ACTCCTTGTCCACCCATGCCCTCCTCCCTCACCTCGGCACCCACAAGTCTGTTCTCTATGTCTGTGGGTCTGTTTCTGTT
TTGTAGATAGGTTCATTTGTGCAATATTTTATTTATTTTATTTTTAAATTTATTTTATTTTTAAATATTTATTTATTTAT
TTATTACTTTTTAGGGTTGCAGCTGTGGCATATGGAAGTTCCCAGGCTAGGGGTTGAATCGGAGCTTCAGCTGCCAGCCT
ACGCCACAGCCACAGCCAAGCAGGATCTGAGCCACATCTCCGACCTGCCCCACAGCTCACAGCAATGCCAGATCCTTAAC
CCACTGAGCAAGGCCAGGGATTGAACCCACATCCTCCTGGATACTAGTCGGGTTCATATCCCACTGAGCCATAATGAGAA
CTCCTTGTTTTAAGTTTAAAAAGAAAGTACTTAGAAGGACCTCCCCAAACCAATGCGAAGGCCAGTTGTCATGACATTTG
TAGTAACAACAGCTTCTTCTGTCTTTCCAGATCTGGAAACAGCATGTACACATCCATCCCCCAGAGGTAGGCTGTGCCCC
CCCATCCCCTTTCACTCCTCCCCCTCTTCACTTCCAAGGGCTCCCCCTCCTCACCCGGCACTGCAGTCCCCAGGCCTGCC
CAGGTCTCTGTGGGGGGTCCCAT
