# Supplementary material for: Exploring the role of the CapG gene in hypoxia adaptation in Tibetan pigs
Source: Front Genet. 2024 Apr 12;15:1339683. doi: 10.3389/fgene.2024.1339683 (PMC11045884; doi:10.3389/fgene.2024.1339683)
Supplement: Supplementary file 5 [file DataSheet2.ZIP › 2.SNP_data/2-SNP/0040_31522060600181_(Y-C-20)_[C-F-R].seq]

GGTTTTGTTCCTGTGCTATACTATGGGACCTTGTTGTTTGTCCATTATAAATGGAATAGCTTGCATCTACTGACCCCAAA
CTCCTTGTCCACCCATGCCCTCCTCCCTCACCTCGGCACCCACAAGTCTGTTCTCTATGTCTGTGGGTCTGTTTCTGTTT
TGTAGATAGGTTCATTTGTGCAATATTTTATTTATTTTATTTTTAAATTTATTTTATTTTTAAATATTTATTTATTTATT
TATTACTTTTTAGGGTTGCAGCTGTGGCATATGGAAGTTCCCAGGCTAGGGGTTGAATCGGAGCTTCAGCTGCCAGCCTA
CGCCACAGCCACAGCCAAGCAGGATCTGAGCCACATCTCCGACCTGCCCCACAGCTCACAGCAATGCCAGATCCTTAACC
CACTGAGCAAGGCCAGGGATTGAACCCACATCCTCCTGGATACTAATCGGGTTCATATCCCACTGAGCCATAATGAGAAC
TCCTTGTTTTAAGTTTAAAAAGAAAGTACTTAAAAGGACCTCCCCAAACCAATGCGAAGGCCAGTTGTCATGACATTTGT
AGTAACAACAGCTTCTTCTGTCTTTCCAGATCTGGAAACAGCATGTACACATCCATCCCCCAGAGGTAGGCTGTGCCCCC
CCATCCCCTTTCACTCCTCCCCCTCTTCACTTCCAAGGGCTCCCCCTCCTCACCCGGCACTGCAGTCCCCAGGCCTGCCC
AGGTCTCTGTGGGGGGCCCCATAA
