# Supplementary material for: Exploring the role of the CapG gene in hypoxia adaptation in Tibetan pigs
Source: Front Genet. 2024 Apr 12;15:1339683. doi: 10.3389/fgene.2024.1339683 (PMC11045884; doi:10.3389/fgene.2024.1339683)
Supplement: Supplementary file 5 [file DataSheet2.ZIP › 2.SNP_data/Sus scrofa_CapG 5' flanking area.txt]

  1381 atgactcagt catacattta tatacattct tttttaatat tatttcccat cctggtctat
  1441 cctcggagat tggatatagt tccctgtgct atactatggg accttgttgt ttgtccatta
  1501 taaatggaat agcttgcatc tactgacccc aaactccttg tccacccatg ccctcctccc
  1561 tcacctcggc acccacaagt ctgttctcta tgtctgtggg tctgtttctg ttttgtagat
    1621 aggttcattt gtgcaatatt ttatttattt tatttttaaa tttattttat ttttaaatat
    1681 ttatttattt atttattact ttttagggtt gcagctgtgg catatggaag ttcccaggct
    1741 aggggttgaa tcggagcttc agctgccagc ctacgccaca gccacagcca agcaggatct
    1801 gagccacatc tccgacctgc cccacagctc acagcaatgc cagatcctta acccactgag
    1861 caaggccagg gattgaaccc acatcctcct ggatactagt cgggttcata tcccactgag
    1921 ccataatgag aactccttgt tttaagttta aaaagaaagt acttagaagg acctccccaa
    1981 accaatgcga aggccagttg tcatgacatt tgtagtaaca acagcttctt ctgtctttcc
    2041 agatctggaa acagcatgta cacatccatc ccccagaggt aggctgtgcc cccccatccc
    2101 ctttcactcc tccccctctt cacttccaag ggctccccct cctcacccgg cactgcagtc
    2161 cccaggcctg cccaggtctc tgcttgggtc cactcctcaa gggcctctgc cggtcctctc
2221 accttctccc ctcccacagc ggctctccgt tcccagcctc ggtgcaggat cccggcctgt
