# Supplementary material for: Exploring the role of the CapG gene in hypoxia adaptation in Tibetan pigs
Source: Front Genet. 2024 Apr 12;15:1339683. doi: 10.3389/fgene.2024.1339683 (PMC11045884; doi:10.3389/fgene.2024.1339683)
Supplement: Supplementary file 6 [file DataSheet5.ZIP]

Archive with 5 entries (3 files):
- 5.IHC_data/
- 5.IHC_data/Figure4/
- 5.IHC_data/Figure4/IOD value.pzfx
- 5.IHC_data/Figure4/TP.jpg
- 5.IHC_data/Figure4/YY.jpg
