# Supplementary material for: Exploring the role of the CapG gene in hypoxia adaptation in Tibetan pigs
Source: Front Genet. 2024 Apr 12;15:1339683. doi: 10.3389/fgene.2024.1339683 (PMC11045884; doi:10.3389/fgene.2024.1339683)
Supplement: Supplementary file 7 [file DataSheet7.ZIP]

Archive with 19 entries (15 files):
- YY_IHC_Original image/
- YY_IHC_Original image/Y1/
- YY_IHC_Original image/Y1/图像_01.jpg
- YY_IHC_Original image/Y1/图像_02.jpg
- YY_IHC_Original image/Y1/图像_03.jpg
- YY_IHC_Original image/Y1/图像_04.jpg
- YY_IHC_Original image/Y1/图像_05.jpg
- YY_IHC_Original image/Y2/
- YY_IHC_Original image/Y2/图像_01.jpg
- YY_IHC_Original image/Y2/图像_02.jpg
- YY_IHC_Original image/Y2/图像_03.jpg
- YY_IHC_Original image/Y2/图像_04.jpg
- YY_IHC_Original image/Y2/图像_05.jpg
- YY_IHC_Original image/Y3/
- YY_IHC_Original image/Y3/图像_01.jpg
- YY_IHC_Original image/Y3/图像_02.jpg
- YY_IHC_Original image/Y3/图像_03.jpg
- YY_IHC_Original image/Y3/图像_04.jpg
- YY_IHC_Original image/Y3/图像_05.jpg
